# Supplementary material for: Western blot using Trypanosoma cruzi chimeric recombinant proteins for the serodiagnosis of chronic Chagas disease: A proof-of-concept study
Source: PLoS Negl Trop Dis. 2022 Nov 28;16(11):e0010944. doi: 10.1371/journal.pntd.0010944 (PMC9731424; doi:10.1371/journal.pntd.0010944)
Supplement: S1 Table — (XLSX) [file pntd.0010944.s002.xlsx]

## Sheet: Supplementary S1 Table
Supplementary S1 Table
Individual relative band intensity points used to evaluate diagnostic performance and description of samples used in the study
Samples	Indirect ELISA (RBI*)				Western blot (RBI*)				Sex	Age	Origin of the samples	Origin of the patients	Clinical presentation**
	IBMP-8.1	IBMP-8.2	IBPM-8.3	IBMP-8.4	IBMP-8.1	IBMP-8.2	IBPM-8.3	IBMP-8.4
IS 09/186	2.77	2.73	2	2.49	7.3	4.9	2.7	6.7	Female Male Female	31 58 51	WHO International Reference Standards	Minas Gerais (Brazil) Canela (Chile) Pernambuco (Brazil)	Indeterminate
IS 09/188	2.32	2.29	1.68	2.08	12.3	14.9	2.6	11.1	Male Male	43 48	WHO International Reference Standards	Hidalgo (Mexico)	Indeterminate
Trypanosoma cruzi-positive 1	1.02	0.93	1.92	1.54	2.1	2.2	0.4	1.4	Female	59	Medical Institutions	Alagoas (Brazil)	Indeterminate
Trypanosoma cruzi-positive 2	1.79	1.2	1.27	2.07	1.1	1.3	0.2	10.5	Male	68	Medical Institutions	Amapá (Brazil)	Indeterminate
Trypanosoma cruzi-positive 3	4.95	2.99	4.11	2.74	2.4	1.2	2.4	6.5	Female	28	Medical Institutions	Bahia (Brazil)	Cardiac
Trypanosoma cruzi-positive 4	1.02	1.29	2.48	1.69	12.5	1.3	5.6	1.6	Male	24	Medical Institutions	Bahia (Brazil)	Cardiac
Trypanosoma cruzi-positive 5	4.28	4.52	3.63	4.39	7.5	4.2	2.5	5.9	Male	53	Medical Institutions	Bahia (Brazil)	Cardio-digestive
Trypanosoma cruzi-positive 6	5.95	4.85	4.8	5.11	1.1	5.7	3.6	8.6	Male	26	Medical Institutions	Bahia (Brazil)	Cardio-digestive
Trypanosoma cruzi-positive 7	5.7	3.17	4.32	2.77	6.1	2.2	10.9	9	Male	66	Medical Institutions	Bahia (Brazil)	Cardiac
Trypanosoma cruzi-positive 8	0.96	3.4	2.55	2.24	19.1	3.7	4.8	3.5	Male	45	Medical Institutions	Goiás (Brazil)	Cardio-digestive
Trypanosoma cruzi-positive 9	6.71	3.24	3.33	3.1	3.2	1.6	9.4	8.5	Male	67	Medical Institutions	Goiás (Brazil)	Cardio-digestive
Trypanosoma cruzi-positive 10	2.77	1.64	0.38	2.44	12.9	4.9	5.2	3.5	Female	41	Medical Institutions	Minas Gerais (Brazil)	Cardio-digestive
Trypanosoma cruzi-positive 11					5	1.2	1.8	1.6	Male	57	Medical Institutions	Minas Gerais (Brazil)	Cardiac
Trypanosoma cruzi-positive 12	5.93	6.97	2.76	4.9	3.9	3.3	3.4	13.7	Male	43	Medical Institutions	Minas Gerais (Brazil)	Cardiac
Trypanosoma cruzi-positive 13	4.51	1.44	1.34	1.98	2.9	1.2	1.2	6	Female	53	Medical Institutions	Minas Gerais (Brazil)	Cardiac
Trypanosoma cruzi-positive 14	5.93	6.38	1.77	3.91	24.3	21.6	4.4	12.4	Male	42	Medical Institutions	Paraíba (Brazil)	Cardiac
Trypanosoma cruzi-positive 15	5.01	5.42	2.72	3.31	14.5	12.8	2.5	15.2	Male	57	Medical Institutions	Pernambuco (Brazil)	Indeterminate
Trypanosoma cruzi-positive 16	2.23	1.37	2.47	1.93	2.9	4.5	1.1	3.9	Female	53	Medical Institutions	Pernambuco (Brazil)	Indeterminate
Trypanosoma cruzi-positive 17	2.24	2.16	0.66	1.78	1.2	1.3	2.5	3.2	Male	35	Medical Institutions	Pernambuco (Brazil)	Indeterminate
Trypanosoma cruzi-positive 18	4.07	4.99	2.61	3.3	9.8	2.9	1.4	11	Male	59	Medical Institutions	Pernambuco (Brazil)	Indeterminate
Trypanosoma cruzi-positive 19	4.21	3.76	2.12	2.89	7.9	3.3	1.5	7.6	Female	30	Medical Institutions	Pernambuco (Brazil)	Indeterminate
Trypanosoma cruzi-positive 20	3.91	3.77	0.92	2.57	12.6	1.3	1.7	8.9	Male	50	Medical Institutions	Pernambuco (Brazil)	Cardiac
Trypanosoma cruzi-positive 21	3.88	6.06	2.25	3.04	1.8	48.1	13	16.1	Male	58	Medical Institutions	Pernambuco (Brazil)	Cardiac
Trypanosoma cruzi-positive 22	6.11	2.81	2.83	3.01	1.3	19.6	6.9	14.1	Female	68	Medical Institutions	Goiás (Brazil)	Cardiac
Trypanosoma cruzi-positive 23	5.18	1.59	2.22	1.95	1.4	5.6	10.1	4.9	Male	53	Medical Institutions	Minas Gerais (Brazil)	Indeterminate
Trypanosoma cruzi-positive 24	1.87907	1.9079	1.58506	1.97629	1.7	14.2	21.9	5.5	Male	48	Blood banks	Bahia (Brazil)	Indeterminate
Trypanosoma cruzi-positive 25	4.45	4.7	2.61	3.07	7.4	36.6	21.6	14.6	Male	43	Medical Institutions	Pernambuco (Brazil)	Cardiac
Trypanosoma cruzi-positive 26	3.67	1.83	2.54	1.44	1.5	5.3	12.2	2.5	Female	35	Medical Institutions	Goiás (Brazil)	Cardio-digestive
Trypanosoma cruzi-positive 27	2.53	1.4	4.4	1.19	3.6	23.2	8.4	3.7	Female	60	Medical Institutions	Minas Gerais (Brazil)	Cardiac
Trypanosoma cruzi-positive 28	1.97041	2.36142	2.09562	1.61335	3.7	19.5	5.6	12.4	Female	56	Blood banks	Bahia (Brazil)	Indeterminate
Trypanosoma cruzi-positive 29	5.2	6.16	1.52	3.03	5.1	39.5	24.8	15.2	Male	48	Medical Institutions	Pernambuco (Brazil)	Cardiac
Trypanosoma cruzi-positive 30	6.98	1.43	3.36	2.97	2.1	43.6	26.5	11.9	Female	45	Medical Institutions	Goiás (Brazil)	Cardio-digestive
Trypanosoma cruzi-positive 31	2.59	2.2	2.02	3.93	1.9	34.2	8.6	11.4	Male	53	Medical Institutions	Minas Gerais (Brazil)	Indeterminate
Trypanosoma cruzi-positive 32	2.43	1.43	2.43	1.94	4	7.2	8.5	11.4	Female	63	Medical Institutions	Pernambuco (Brazil)	Cardiac
Trypanosoma cruzi-positive 33	6.41	5.62	3.17	2.74	1.2	30.6	2.7	12.3	Male	56	Medical Institutions	Goiás (Brazil)	Cardiac
Trypanosoma cruzi-positive 34	1.69	1.82	1.56	1.83	1.3	29	2.4	2.7	Male	32	Medical Institutions	Minas Gerais (Brazil)	Indeterminate
Trypanosoma cruzi-positive 35	1.73983	1.84457	1.32792	1.43743	1.3	17.1	1.9	15.2	Female	58	Blood banks	Bahia (Brazil)	Indeterminate
Trypanosoma cruzi-positive 36	4.32	5.11	2.51	3.12	2.5	36	1.2	16.5	Male	59	Medical Institutions	Pernambuco (Brazil)	Cardiac
Trypanosoma cruzi-positive 37	6.82	4.58	2.36	3.07	2.6	20.7	7.6	10.3	Male	60	Medical Institutions	Goiás (Brazil)	Cardio-digestive
Trypanosoma cruzi-positive 38	1.94	5.54	2.42	4	6.8	30.3	26	14.2	Male	57	Medical Institutions	Minas Gerais (Brazil)	Indeterminate
Trypanosoma cruzi-negative 1	0.48	0.23	0.32	0.19	0.22	0.17	0.04	0.39	Male	56	Medical Institutions	Bahia (Brazil)	Not applicable
Trypanosoma cruzi-negative 2	0.47	0.41	0.15	0.22	0.74	0.06	0.68	0.1	Male	74	Medical Institutions	Bahia (Brazil)	Not applicable
Trypanosoma cruzi-negative 3	0.46	0.31	0.2	0.16	0.34	0.01	0.75	0.43	Male	42	Medical Institutions	Bahia (Brazil)	Not applicable
Trypanosoma cruzi-negative 4	0.59	0.4	0.35	0.28	0.38	0.61	0.03	0.16	Female	29	Medical Institutions	Bahia (Brazil)	Not applicable
Trypanosoma cruzi-negative 5	0.18	0.28	0.18	0.12	0.16	0.63	0.02	0.38	Male	37	Blood banks	Bahia (Brazil)	Not applicable
Trypanosoma cruzi-negative 6	0.34	0.29	0.22	0.15	0.43	0.71	0.01	0.29	Female	41	Blood banks	Bahia (Brazil)	Not applicable
Trypanosoma cruzi-negative 7	0.23	0.13	0.07	0.15	0.18	0.08	0.03	0.15	Female	52	Blood banks	Bahia (Brazil)	Not applicable
Trypanosoma cruzi-negative 8	0.24	0.17	0.13	0.15	0.54	0.25	0.03	0.4	Male	48	Blood banks	Bahia (Brazil)	Not applicable
Trypanosoma cruzi-negative 9	0.44	0.31	0.13	0.1	0.81	0.07	0.02	0.06	Female	48	Medical Institutions	Goiás (Brazil)	Not applicable
Trypanosoma cruzi-negative 10	0.51	0.45	0.31	0.14	0.85	0.81	0.74	0.02	Male	53	Medical Institutions	Goiás (Brazil)	Not applicable
Trypanosoma cruzi-negative 11	0.7	0.56	0.81	0.77	0.7	0.26	0.01	0.3	Female	28	Medical Institutions	Goiás (Brazil)	Not applicable
Trypanosoma cruzi-negative 12	0.11	0.12	0.06	0.11	0.1	0.3	0.16	0.04	Female	59	Medical Institutions	Goiás (Brazil)	Not applicable
Trypanosoma cruzi-negative 13	0.66	0.54	0.34	0.53	0.84	0.69	0.07	0.37	Male	42	Medical Institutions	Minas Gerais (Brazil)	Not applicable
Trypanosoma cruzi-negative 14	0.52	0.29	0.18	0.31	0.28	0.49	0.05	0.63	Female	37	Medical Institutions	Minas Gerais (Brazil)	Not applicable
Trypanosoma cruzi-negative 15	0.32	0.53	0.23	0.78	0.67	0.37	0.04	0.2	Female	27	Medical Institutions	Minas Gerais (Brazil)	Not applicable
Trypanosoma cruzi-negative 16	0.58	0.8	0.26	0.56	0.42	0.35	0.04	0.14	Male	46	Medical Institutions	Minas Gerais (Brazil)	Not applicable
Trypanosoma cruzi-negative 17	0.3	0.29	0.13	0.26	0.78	0.25	0.38	0.03	Male	83	Medical Institutions	Minas Gerais (Brazil)	Not applicable
Trypanosoma cruzi-negative 18	0.42	0.5	0.17	0.32	0.29	0.47	0.03	0.03	Female	78	Medical Institutions	Minas Gerais (Brazil)	Not applicable
Trypanosoma cruzi-negative 19	0.32	0.53	0.23	0.78	0.12	0.14	0.02	0.19	Female	27	Medical Institutions	Minas Gerais (Brazil)	Not applicable
Trypanosoma cruzi-negative 20	0.1	0.19	0.08	0.09	0.51	0.08	0.86	0.05	Female	41	Blood banks	Pernambuco (Brazil)	Not applicable
Trypanosoma cruzi-negative 21	0.2	0.49	0.18	0.18	0.48	0.03	0.01	0.3	Male	54	Blood banks	Pernambuco (Brazil)	Not applicable
Trypanosoma cruzi-negative 22	0.54	0.6	0.22	0.37	0.45	0.42	0.01	0.01	Female	21	Blood banks	Pernambuco (Brazil)	Not applicable
Trypanosoma cruzi-negative 23	0.23	0.23	0.21	0.17	0.4	0.11	0.82	0.15	Female	53	Blood banks	Pernambuco (Brazil)	Not applicable
Trypanosoma cruzi-negative 24	0.19	0.5	0.57	0.3	0.13	0.44	0.55	0.17	Male	45	Blood banks	Pernambuco (Brazil)	Not applicable
*RBI (Relative Band Intensity)
** No parasitic burden available
